# Supplementary material for: Bromodomain and Extra-Terminal Family Proteins BRD2, BRD3, and BRD4 Contribute to H19-Dependent Transcriptional Regulation of Cell Adhesion Molecules, Modulating Metastatic Dissemination Program in Prostate Cancer
Source: Noncoding RNA. 2025 Apr 29;11(3):33. doi: 10.3390/ncrna11030033 (PMC12101203; doi:10.3390/ncrna11030033)
Supplement: Supplementary file 1 [file ncrna-11-00033-s001.zip]

Archive with 1 entries (1 files):
- ncrna-3489913-supplementary.pdf
